# Supplementary material for: Social Media Use and Consumption of Prescription-Free Medications for Anxiety, Sleep, and Pain among Norwegian University Students
Source: Eur J Investig Health Psychol Educ. 2024 Aug 1;14(8):2205–25. doi: 10.3390/ejihpe14080147 (PMC11353468; doi:10.3390/ejihpe14080147)
Supplement: Supplementary file 1 [file ejihpe-14-00147-s001.zip]

Archive with 1 entries (1 files):
- ejihpe-3105804-supplementary.pdf
